# Supplementary material for: Co‑cultivation of the anaerobic fungus Caecomyces churrovis with Methanobacterium bryantii enhances transcription of carbohydrate binding modules, dockerins, and pyruvate formate lyases on specific substrates
Source: Biotechnol Biofuels. 2021 Dec 10;14:234. doi: 10.1186/s13068-021-02083-w (PMC8665504; doi:10.1186/s13068-021-02083-w)
Supplement: Supplementary file 2 — Additional file 2. Additional data. [file 13068_2021_2083_MOESM2_ESM.xlsx]

## Sheet: Author Info
Co‑cultivation of the anaerobic fungus Caecomyces churrovis with Methanobacterium bryantii enhances transcription of carbohydrate active enzymes on a range of substrates
Jennifer L. Brown1, Candice L. Swift1, Stephen J. Mondo2,3, Susanna Seppala1, Asaf Salamov2, Vasanth Singan2, Bernard Henrissat4,5, Elodie Drula6,7, John K. Henske1, Samantha Lee1, Kurt LaButti2, Guifen He2, Mi Yan2, Kerrie Barry2, Igor V. Grigoriev2,8, Michelle A. O’Malley1,9*
1Department of Chemical Engineering
University of California Santa Barbara
Rm 3357 Engineering II
Santa Barbara, CA 93117, USA
2US Department of Energy Joint Genome Institute
Lawrence Berkeley National Laboratory
Berkeley, California, USA
3Department of Agricultural Biology
Colorado State University
Fort Collins, CO 80523, USA
4DTU Bioengineering, Technical University of Denmark,
2800 Kgs. Lyngby
Denmark
5Department of Biological Sciences
King Abdulaziz University
Jeddah, Saudi Arabia
6Architecture et Fonction des Macromolécules Biologiques
CNRS/Aix-Marseille University
Marseille, France
7INRAE
USC1408, AFMB
Marseille, 13009, France
8Department of Plant and Microbial Biology
University of California Berkeley,
Berkeley, CA, USA
9Joint BioEnergy Institute
Lawrence Berkeley National Laboratory
Berkeley, CA, USA
*momalley@ucsb.edu

## Sheet: Caeco_PositivelyRegulated_RCG
geneId	log2FoldChange	padj		Total
gene_26364	3.7002	2.49702e-78		205
gene_9053	2.45343	2.9256e-77
gene_504	3.00642	4.40832e-74
gene_10313	2.70936	2.31471e-73
gene_24130	3.66549	1.55974e-72
gene_11810	5.38486	5.6713e-71
gene_7784	2.14587	2.87928e-58
gene_211	2.83433	5.5346e-49
gene_10084	2.32271	1.64399e-47
gene_7463	2.63819	2.14776e-45
gene_6389	2.90823	1.34643e-43
gene_1466	2.26216	9.56515e-42
gene_10187	4.87249	1.34001e-41
gene_2105	2.91828	4.75886e-39
gene_10424	2.27734	3.1761e-37
gene_7107	2.24805	2.4255e-35
gene_7782	2.2148	6.66904e-35
gene_10242	2.92844	1.55306e-34
gene_7198	4.62722	6.68136e-34
gene_27488	3.54402	2.85331e-30
gene_10557	2.23072	2.61224e-29
gene_11118	2.86125	1.59459e-27
gene_10246	2.71841	7.13459e-25
gene_9892	3.51967	8.86245e-25
gene_11269	2.68489	7.97771e-24
gene_10768	3.12214	2.88458e-23
gene_11494	2.10997	1.02114e-22
gene_11370	2.57369	8.01746e-21
gene_6548	2.39361	8.25975e-21
gene_6411	3.90641	6.55907e-20
gene_13614	2.77677	2.42606e-19
gene_12554	2.56507	1.18157e-18
gene_6763	2.20422	1.54391e-17
gene_2863	2.17887	1.95857e-17
gene_8210	2.54746	2.04494e-17
gene_11838	3.81291	1.10796e-16
gene_2104	2.81096	1.40831e-16
gene_12189	2.25791	1.59893e-16
gene_10751	2.48881	3.28437e-16
gene_8717	2.6644	8.82572e-16
gene_8205	3.49873	2.24743e-15
gene_14127	2.21889	8.95389e-15
gene_1462	2.91889	1.13829e-14
gene_12982	4.24813	2.07934e-14
gene_2083	2.29297	3.83049e-14
gene_9868	3.51605	5.2995e-14
gene_9062	2.29288	1.57402e-13
gene_8487	2.12869	2.79218e-13
gene_129	3.76551	3.1814e-13
gene_261	2.35435	4.45169e-13
gene_10562	2.05029	6.61806e-13
gene_1006	2.8357	8.92843e-13
gene_13238	3.44684	1.61856e-12
gene_8206	2.30562	2.39788e-12
gene_10817	5.81594	3.40282e-12
gene_9063	3.18804	8.46305e-12
gene_2333	2.68682	9.70753e-12
gene_1627	2.58534	1.87118e-11
gene_130	2.43314	3.27135e-11
gene_13823	2.0277	3.963e-11
gene_7796	2.04644	7.60663e-11
gene_10245	2.42981	1.37576e-10
gene_4379	2.93858	1.59452e-10
gene_12404	2.00531	2.09923e-10
gene_9327	3.28573	5.68904e-10
gene_3474	3.86163	8.85142e-10
gene_22339	4.32579	1.48626e-09
gene_7106	3.84825	1.695e-09
gene_11390	2.52221	2.76307e-09
gene_3471	4.46935	2.81635e-09
gene_6455	3.00953	3.77444e-09
gene_6674	2.90294	4.35994e-09
gene_5474	2.79277	6.59718e-09
gene_3401	3.20068	1.05471e-08
gene_1381	2.59142	1.3051e-08
gene_7111	2.27681	1.72191e-08
gene_4621	3.64547	1.90989e-08
gene_3014	3.24099	3.46509e-08
gene_4516	3.65869	5.68791e-08
gene_26142	2.81212	5.95737e-08
gene_3472	6.55819	7.49442e-08
gene_8725	3.06636	2.61699e-07
gene_11436	2.09829	4.05566e-07
gene_9242	2.04454	5.47636e-07
gene_9590	2.57937	6.54953e-07
gene_1945	2.76942	1.16796e-06
gene_17388	2.90213	1.22557e-06
gene_1134	3.49421	1.37264e-06
gene_13890	2.02818	1.41649e-06
gene_6831	3.43384	1.4199e-06
gene_10232	2.27622	1.45495e-06
gene_9943	3.10247	1.49576e-06
gene_14064	2.81341	1.56615e-06
gene_13609	5.94239	1.69722e-06
gene_26143	2.90868	2.35732e-06
gene_12084	2.10576	2.39046e-06
gene_2527	2.40742	4.54782e-06
gene_5288	2.15891	5.44765e-06
gene_11477	3.61828	5.50423e-06
gene_1284	3.47737	7.43779e-06
gene_19584	2.165	7.53808e-06
gene_6572	4.14294	1.30536e-05
gene_3776	4.00644	1.47176e-05
gene_5564	2.66589	1.55814e-05
gene_18842	4.38112	2.38526e-05
gene_11043	2.60919	2.81363e-05
gene_19585	5.0773	3.29813e-05
gene_11779	2.29231	4.48865e-05
gene_3091	2.63463	4.60061e-05
gene_14065	2.0202	5.24778e-05
gene_5500	3.54729	5.50384e-05
gene_1974	2.35779	6.23613e-05
gene_13458	4.97926	6.83268e-05
gene_17439	4.9191	6.83268e-05
gene_8819	2.23704	8.27445e-05
gene_6654	2.43137	9.77011e-05
gene_1737	2.9526	0.000107931
gene_9516	2.23576	0.000115089
gene_3059	2.11231	0.000169157
gene_1330	4.72307	0.000178787
gene_13891	2.02122	0.000185107
gene_6606	4.04312	0.000211558
gene_576	2.50464	0.000212118
gene_9588	4.01235	0.000219318
gene_3473	5.1436	0.000225748
gene_2363	5.06783	0.000268753
gene_7509	4.11876	0.000282801
gene_5895	2.0737	0.000286634
gene_10890	4.81966	0.000430703
gene_7493	3.47896	0.000454707
gene_4946	2.24703	0.000495328
gene_10252	2.06668	0.000530539
gene_4517	4.44535	0.000543151
gene_8946	4.90815	0.000543151
gene_3777	4.39503	0.00084678
gene_9574	3.78746	0.000894848
gene_11235	2.28475	0.00100769
gene_5869	4.22657	0.00121278
gene_4363	2.50518	0.00140024
gene_8560	2.23512	0.00149475
gene_5903	4.37054	0.00160368
gene_739	2.01407	0.00169812
gene_2956	4.71489	0.00171254
gene_13212	2.24574	0.00172162
gene_2142	2.13762	0.00202685
gene_3838	2.59246	0.00225081
gene_6567	3.48867	0.00243129
gene_6600	2.96356	0.00282109
gene_9846	4.2883	0.00327114
gene_15967	2.37174	0.00333966
gene_13716	3.98458	0.003355
gene_20454	3.89565	0.00476402
gene_24014	2.57372	0.00482591
gene_6094	3.35628	0.00544176
gene_539	2.74295	0.00559976
gene_128	4.10859	0.00658144
gene_14935	2.4199	0.00695939
gene_13102	2.09938	0.00789038
gene_6866	2.09656	0.00907464
gene_5256	2.82602	0.00962072
gene_5658	2.84424	0.00964038
gene_7925	3.20267	0.00976577
gene_1362	2.97758	0.00977663
gene_17067	3.12854	0.0101585
gene_2001	2.91219	0.0102242
gene_6605	3.66967	0.010298
gene_9700	4.28172	0.0104471
gene_16104	4.34693	0.0112037
gene_1499	2.78312	0.0127282
gene_17437	3.59104	0.0139518
gene_13874	3.11315	0.014085
gene_15876	3.84321	0.0151754
gene_1946	2.06037	0.0155777
gene_13628	4.05835	0.0162701
gene_7220	2.43443	0.0162701
gene_12781	2.33521	0.0177278
gene_6002	4.18626	0.0192087
gene_13714	3.65292	0.0193227
gene_11808	2.45124	0.0204064
gene_8561	3.40247	0.0217256
gene_23313	2.65168	0.0228235
gene_7426	3.42962	0.0234764
gene_2372	3.68114	0.023484
gene_6106	2.40963	0.0248167
gene_6602	3.36681	0.0273558
gene_7635	2.01398	0.0275078
gene_1612	3.52074	0.0282948
gene_9250	2.63918	0.0288807
gene_3127	3.94052	0.0289428
gene_7428	3.28718	0.0293054
gene_126	2.018	0.0347263
gene_5090	2.16873	0.0355706
gene_985	3.57479	0.0361187
gene_12160	2.12407	0.0378454
gene_346	3.18655	0.0384277
gene_2371	3.39337	0.041178
gene_8788	3.67112	0.042658
gene_9246	3.39607	0.0437528
gene_7490	3.68564	0.0440668
gene_2865	2.7068	0.0457956
gene_9046	3.37985	0.0463216
gene_29005	2.77094	0.0464368
gene_11283	3.79068	0.0482647
gene_8554	3.65401	0.0488658
gene_9544	2.76654	0.0498715

## Sheet: Caeco_PosReg_CAZyme_RCG
Protein ID	log2FoldChange	CAZyme description	CAZyme defline		Total
407913	5.94239	CBM18-CBM18-CBM18-CBM18	Carbohydrate-Binding Module Family 18 protein		22
607438	5.0773	CBM18	Carbohydrate-Binding Module Family 18 protein
434710	4.87249	DOC2-DOC2	Non-Catalytic Module Family DOC2
547795	3.90641	CBM18-CBM18-CBM18	Carbohydrate-Binding Module Family 18 protein
620648	3.54729	GT17	Glycosyltransferase Family 17 protein
526368	3.36681	CBM18	Carbohydrate-Binding Module Family 18 protein
574117	3.28718	DOC2-DOC2	Non-Catalytic Module Family DOC2
607594	2.93858	DOC2-DOC2	Non-Catalytic Module Family DOC2
136193	2.92844	DOC2-DOC2	Non-Catalytic Module Family DOC2
579030	2.82602	CBM18-CBM18-CBM18-CBM18-CBM18-CBM18-CBM18	Carbohydrate-Binding Module Family 18 protein
442974	2.74295	CBM50	Carbohydrate-Binding Module Family 50 protein
435837	2.71841	DOC2-DOC2	Non-Catalytic Module Family DOC2
105464	2.70936	GH2-CBM13-DOC2-DOC2	Glycoside Hydrolase Family 2 / Carbohydrate-Binding Module Family 13 / Non-Catalytic Module Family DOC2
587872	2.63918	DOC2-DOC2	Non-Catalytic Module Family DOC2
445641	2.59142	GH6	Glycoside Hydrolase Family 6 protein
625869	2.42981	DOC2	Non-Catalytic Module Family DOC2
629312	2.37174	DOC2-DOC2	Non-Catalytic Module Family DOC2
421602	2.32271	DOC2-DOC2	Non-Catalytic Module Family DOC2
519975	2.27734	DOC2-DOC2-DOC2	Non-Catalytic Module Family DOC2
431442	2.24805	DOC2-DOC2	Non-Catalytic Module Family DOC2
68170	2.12869	GH5_4-DOC2-DOC2	Glycoside Hydrolase Family 5 / Non-Catalytic Module Family DOC2
463168	2.0277	GH73	Glycoside Hydrolase Family 73 protein

## Sheet: Caeco_PosReg_KEGG_RCG
geneId	proteinid	log2FoldChange	ecNum	definition
gene_9846	135942	4.2883	3.1.13.4	Poly(A)-specific ribonuclease.
gene_12982	520333	4.24813	1.1.1.21	Aldehyde reductase.
gene_5869	433113	4.22657	3.6.3.44	Xenobiotic-transporting ATPase.
gene_7490	528543	3.68564	4.4.1.14	1-aminocyclopropane-1-carboxylate synthase.
gene_8554	623512	3.65401	3.4.24.-	Metalloendopeptidases.
gene_7493	624866	3.47896	4.4.1.14	1-aminocyclopropane-1-carboxylate synthase.
gene_1462	38314	2.91889	1.3.1.42	12-oxophytodienoate reductase.
gene_2105	446908	2.91828	3.6.3.25	Sulfate-transporting ATPase.
gene_6674	419294	2.90294	1.6.5.2	Transferred entry: 1.6.99.2.
gene_29005	437852	2.77094	6.3.2.19	Ubiquitin--protein ligase.
gene_10313	105464	2.70936	3.2.1.23	Beta-galactosidase.
gene_2333	519352	2.68682	6.3.5.1	NAD(+) synthase (glutamine-hydrolysing).
gene_7463	432656	2.63819	3.1.1.-	Carboxylic ester hydrolases.
gene_2083	522343	2.29297	3.6.3.44	Xenobiotic-transporting ATPase.
gene_4946	418976	2.24703	3.6.3.44	Xenobiotic-transporting ATPase.
gene_9516	590612	2.23576	2.4.2.30	NAD(+) ADP-ribosyltransferase.
gene_8560	623517	2.23512	3.4.24.-	Metalloendopeptidases.
gene_5090	450444	2.16873	3.1.-.-	Acting on ester bonds.
gene_8487	68170	2.12869	3.2.1.4	Cellulase.
gene_11494	458969	2.10997	4.1.1.32	Phosphoenolpyruvate carboxykinase (GTP).
gene_5895	621500	2.0737	3.1.1.-	Carboxylic ester hydrolases.
gene_7635	548994	2.01398	2.4.2.30	NAD(+) ADP-ribosyltransferase.

## Sheet: Caeco_PosReg_GO_RCG
geneId	proteinid	log2FoldChange	gotermId	goName
gene_13609	407913	5.94239	5747	chitin binding
gene_10817	463653	5.81594	2227	structural constituent of ribosome
gene_11810	600010	5.38486	3782	extracellular region
gene_19585	607438	5.0773	5747	chitin binding
gene_10187	434710	4.87249	2933	hydrolase activity, hydrolyzing O-glycosyl compounds
gene_18842	589979	4.38112	2997	phospholipase A2 activity
gene_9846	135942	4.2883	3727	protein binding
gene_12982	520333	4.24813	2476	aldehyde reductase activity
gene_5869	433113	4.22657	3736	ATP binding
gene_6606	575690	4.04312	3782	extracellular region
gene_13716	553223	3.98458	3200	ubiquitin-protein ligase activity
gene_3127	598424	3.94052	2290	catalytic activity
gene_6411	547795	3.90641	5747	chitin binding
gene_20454	564543	3.89565	2615	aminopeptidase activity
gene_15876	628920	3.84321	3782	extracellular region
gene_9574	597800	3.78746	3737	GTP binding
gene_7490	528543	3.68564	6667	biosynthetic process
gene_8788	496120	3.67112	224	nuclear chromosome
gene_6605	575689	3.66967	3782	extracellular region
gene_8554	623512	3.65401	2679	stromelysin 3 activity
gene_13714	595544	3.65292	3200	ubiquitin-protein ligase activity
gene_4621	524578	3.64547	3727	protein binding
gene_11477	423038	3.61828	2933	hydrolase activity, hydrolyzing O-glycosyl compounds
gene_5500	620648	3.54729	2296	beta-1,4-mannosylglycoprotein 4-beta-N-acetylglucosaminyltransferase activity
gene_1612	522723	3.52074	2196	transcription factor activity
gene_7493	624866	3.47896	6667	biosynthetic process
gene_8561	45194	3.40247	2933	hydrolase activity, hydrolyzing O-glycosyl compounds
gene_9246	577543	3.39607	3727	protein binding
gene_6602	526368	3.36681	5747	chitin binding
gene_7428	574117	3.28718	2933	hydrolase activity, hydrolyzing O-glycosyl compounds
gene_3014	546237	3.24099	2997	phospholipase A2 activity
gene_8725	458003	3.06636	3727	protein binding
gene_6600	622995	2.96356	4598	protein modification process
gene_4379	607594	2.93858	2933	hydrolase activity, hydrolyzing O-glycosyl compounds
gene_10242	136193	2.92844	2933	hydrolase activity, hydrolyzing O-glycosyl compounds
gene_1462	38314	2.91889	7744	FMN binding
gene_2105	446908	2.91828	3736	ATP binding
gene_6674	419294	2.90294	4283	electron transport
gene_211	428669	2.83433	5053	response to stress
gene_5256	579030	2.82602	5747	chitin binding
gene_13614	532119	2.77677	2941	beta-N-acetylhexosaminidase activity
gene_29005	437852	2.77094	3200	ubiquitin-protein ligase activity
gene_9544	530021	2.76654	3727	protein binding
gene_10246	435837	2.71841	2933	hydrolase activity, hydrolyzing O-glycosyl compounds
gene_10313	105464	2.70936	2933	hydrolase activity, hydrolyzing O-glycosyl compounds
gene_2333	519352	2.68682	4924	nitrogen compound metabolic process
gene_11269	462098	2.68489	3724	calcium ion binding
gene_23313	466777	2.65168	3727	protein binding
gene_9250	587872	2.63918	2933	hydrolase activity, hydrolyzing O-glycosyl compounds
gene_7463	432656	2.63819	2994	phospholipase activity
gene_11043	593995	2.60919	3736	ATP binding
gene_1381	445641	2.59142	2933	hydrolase activity, hydrolyzing O-glycosyl compounds
gene_9590	528683	2.57937	3546	transporter activity
gene_9053	116975	2.45343	3736	ATP binding
gene_6654	623384	2.43137	3727	protein binding
gene_10245	625869	2.42981	2933	hydrolase activity, hydrolyzing O-glycosyl compounds
gene_6106	400365	2.40963	9320	membrane
gene_15967	629312	2.37174	2933	hydrolase activity, hydrolyzing O-glycosyl compounds
gene_10084	421602	2.32271	2933	hydrolase activity, hydrolyzing O-glycosyl compounds
gene_2083	522343	2.29297	3736	ATP binding
gene_11779	601058	2.29231	4639	proteolysis
gene_10424	519975	2.27734	2933	hydrolase activity, hydrolyzing O-glycosyl compounds
gene_1466	619437	2.26216	3724	calcium ion binding
gene_7107	431442	2.24805	2933	hydrolase activity, hydrolyzing O-glycosyl compounds
gene_4946	418976	2.24703	3736	ATP binding
gene_9516	590612	2.23576	2216	RNA binding
gene_8560	623517	2.23512	2679	stromelysin 3 activity
gene_10557	176776	2.23072	2615	aminopeptidase activity
gene_14127	531970	2.21889	3727	protein binding
gene_7782	623831	2.2148	2941	beta-N-acetylhexosaminidase activity
gene_6763	547518	2.20422	19375	cellular metabolic process
gene_5090	450444	2.16873	2917	exonuclease activity
gene_8487	68170	2.12869	2933	hydrolase activity, hydrolyzing O-glycosyl compounds
gene_12160	529869	2.12407	3782	extracellular region
gene_11494	458969	2.10997	2985	phosphoenolpyruvate carboxykinase activity
gene_13102	628191	2.09938	3737	GTP binding
gene_5895	621500	2.0737	2994	phospholipase activity
gene_10562	597216	2.05029	3736	ATP binding
gene_9242	526840	2.04454	3727	protein binding
gene_13823	463168	2.0277	2483	amidase activity
gene_7635	548994	2.01398	3200	ubiquitin-protein ligase activity

## Sheet: Caeco_NegativelyRegulated_RCG
geneId	log2FoldChange	padj		Total
gene_5496	-7.08225	0		82
gene_674	-5.22236	0
gene_57	-3.15081	1.19653e-198
gene_12257	-3.19334	1.75594e-167
gene_2281	-3.05088	2.222e-152
gene_5755	-2.47581	1.05411e-113
gene_12921	-2.36899	1.1407e-100
gene_18461	-2.43304	3.83204e-94
gene_2897	-3.83916	4.07677e-94
gene_10213	-2.34848	1.07995e-93
gene_180	-2.47852	3.26859e-85
gene_7830	-2.32037	2.0593e-82
gene_24444	-2.39968	2.03414e-71
gene_14693	-2.69047	3.07244e-68
gene_4228	-3.00326	3.5366e-68
gene_6264	-2.04343	4.48626e-61
gene_9762	-2.06206	2.41343e-56
gene_5787	-3.15924	4.30365e-56
gene_10495	-2.94672	6.47009e-51
gene_2569	-2.04526	8.54871e-48
gene_4226	-2.84116	4.79856e-45
gene_13178	-2.33287	1.66424e-34
gene_3546	-2.66079	2.60045e-33
gene_8723	-2.0409	6.54654e-24
gene_17039	-2.16006	4.91822e-23
gene_12605	-2.44004	8.64217e-20
gene_3650	-2.15416	9.7023e-20
gene_24443	-2.18058	5.16373e-18
gene_2868	-2.69347	1.39051e-16
gene_6481	-2.23512	1.61333e-15
gene_11804	-2.07196	2.28293e-15
gene_5766	-2.01282	1.72416e-14
gene_18877	-3.82906	1.9503e-14
gene_18059	-2.11213	1.03864e-13
gene_11805	-2.95296	2.43885e-13
gene_6345	-2.00975	1.28289e-12
gene_13446	-2.13085	7.4455e-12
gene_10742	-2.02477	1.0034e-10
gene_12756	-2.78101	1.04125e-10
gene_12755	-2.98072	3.55253e-09
gene_3572	-2.32985	1.63914e-08
gene_9218	-3.50046	1.96542e-08
gene_9071	-2.46108	2.30065e-08
gene_13679	-2.6882	3.42963e-08
gene_9778	-2.28361	8.0084e-08
gene_10744	-2.63615	2.06047e-07
gene_10743	-2.43079	3.07413e-07
gene_1288	-2.21925	3.38133e-07
gene_13680	-3.47587	1.94765e-06
gene_14121	-2.39762	5.10548e-06
gene_15551	-2.14742	1.66709e-05
gene_18156	-2.01046	9.73454e-05
gene_9615	-2.9839	0.000168678
gene_2122	-5.16723	0.000330658
gene_12675	-5.15079	0.00041936
gene_12630	-2.04882	0.000456733
gene_4238	-4.76084	0.000544843
gene_8118	-3.0754	0.000560375
gene_5989	-2.58146	0.00106432
gene_7230	-3.00229	0.00107136
gene_1398	-2.0379	0.00134057
gene_4224	-2.69994	0.00258064
gene_20637	-3.35717	0.00324656
gene_24537	-2.82685	0.00390715
gene_23915	-2.68748	0.00429681
gene_10733	-2.03032	0.00433381
gene_13545	-3.22181	0.00451888
gene_15038	-3.24738	0.00484828
gene_20979	-2.1042	0.00729083
gene_12949	-3.14123	0.00808703
gene_13544	-2.2496	0.0088102
gene_9424	-2.4995	0.0100598
gene_9306	-3.50667	0.0120261
gene_9283	-2.56006	0.0162701
gene_16308	-2.34924	0.0179173
gene_4957	-4.16045	0.0202249
gene_23993	-2.61147	0.0222554
gene_9215	-2.71122	0.028519
gene_9217	-3.42914	0.0295104
gene_10681	-2.49074	0.0314568
gene_2544	-4.56369	0.0332896
gene_11693	-2.5111	0.0368786

## Sheet: Caeco_NegReg_CAZyme_RCG
Protein ID	log2FoldChange	CAZyme description	CAZyme defline		Total
627323	-5.15079	CBM18-CBM18-CBM18	Carbohydrate-Binding Module Family 18 protein		11
400904	-3.15924	GH48-DOC2-DOC2	Glycoside Hydrolase Family 48 / Non-Catalytic Module Family DOC2
450833	-3.00326	CBM18-CBM18	Carbohydrate-Binding Module Family 18 protein
429601	-2.69347	CE6	Carbohydrate Esterase Family 6 protein
465234	-2.6882	CBM18-CBM18-CBM18	Carbohydrate-Binding Module Family 18 protein
546916	-2.58146	GH1	Glycoside Hydrolase Family 1 protein
625246	-2.46108	CBM18-CBM18-CBM18-CBM18	Carbohydrate-Binding Module Family 18 protein
628932	-2.2496	DOC2-DOC2	Non-Catalytic Module Family DOC2
413074	-2.18058	DOC2-DOC2	Non-Catalytic Module Family DOC2
520156	-2.13085	GH6	Glycoside Hydrolase Family 6 protein
623220	-2.04343	GH1	Glycoside Hydrolase Family 1 protein

## Sheet: Caeco_NegReg_GO_RCG
geneId	proteinid	log2FoldChange	gotermId	goName
gene_5496	177731	-7.08225	5788	alcohol dehydrogenase (NADP+) activity
gene_12675	627323	-5.15079	5747	chitin binding
gene_9218	21219	-3.50046	9321	integral to membrane
gene_13680	220461	-3.47587	3727	protein binding
gene_20637	535688	-3.35717	2290	catalytic activity
gene_15038	517964	-3.24738	22360	glycerol 2-dehydrogenase (NADP+) activity
gene_12257	462551	-3.19334	2863	malic enzyme activity
gene_5787	400904	-3.15924	2933	hydrolase activity, hydrolyzing O-glycosyl compounds
gene_57	486160	-3.15081	3546	transporter activity
gene_12949	531859	-3.14123	3727	protein binding
gene_8118	449463	-3.0754	7744	FMN binding
gene_2281	445428	-3.05088	5939	zinc ion binding
gene_4228	450833	-3.00326	2700	subtilase activity
gene_7230	624270	-3.00229	9985	hydrolase activity
gene_11805	193710	-2.95296	2290	catalytic activity
gene_10495	530601	-2.94672	2290	catalytic activity
gene_4226	450831	-2.84116	2700	subtilase activity
gene_4224	431998	-2.69994	2700	subtilase activity
gene_14693	467363	-2.69047	3838	nucleus
gene_13679	465234	-2.6882	5747	chitin binding
gene_23915	627520	-2.68748	4758	lipid metabolic process
gene_3546	545566	-2.66079	5830	metabolic process
gene_5989	546916	-2.58146	2933	hydrolase activity, hydrolyzing O-glycosyl compounds
gene_9283	461743	-2.56006	2700	subtilase activity
gene_9424	624819	-2.4995	3200	ubiquitin-protein ligase activity
gene_10681	627119	-2.49074	2290	catalytic activity
gene_5755	450321	-2.47581	3546	transporter activity
gene_9071	625246	-2.46108	5747	chitin binding
gene_18461	438370	-2.43304	2290	catalytic activity
gene_14121	605845	-2.39762	2700	subtilase activity
gene_12921	243125	-2.36899	5816	NADH dehydrogenase (ubiquinone) activity
gene_10213	181255	-2.34848	3736	ATP binding
gene_13178	423743	-2.33287	5830	metabolic process
gene_3572	489687	-2.32985	3727	protein binding
gene_7830	456557	-2.32037	4650	amino acid metabolic process
gene_13544	628932	-2.2496	2933	hydrolase activity, hydrolyzing O-glycosyl compounds
gene_6481	494489	-2.23512	5747	chitin binding
gene_24443	413074	-2.18058	2933	hydrolase activity, hydrolyzing O-glycosyl compounds
gene_15551	468824	-2.14742	3727	protein binding
gene_13446	520156	-2.13085	2933	hydrolase activity, hydrolyzing O-glycosyl compounds
gene_18059	473176	-2.11213	2476	aldehyde reductase activity
gene_11804	193705	-2.07196	2290	catalytic activity
gene_9762	460856	-2.06206	281	magnesium ion binding
gene_12630	465168	-2.04882	2290	catalytic activity
gene_6264	623220	-2.04343	2933	hydrolase activity, hydrolyzing O-glycosyl compounds
gene_8723	404493	-2.0409	3727	protein binding
gene_1398	576988	-2.0379	9752	intein-mediated protein splicing
gene_5766	621756	-2.01282	3727	protein binding
gene_18156	469764	-2.01046	3546	transporter activity

## Sheet: Caeco_NegReg_KEGG_RCG
geneId	proteinid	log2FoldChange	ecNum	definition
gene_5496	177731	-7.08225	1.1.1.2	Alcohol dehydrogenase (NADP+).
gene_20637	535688	-3.35717	2.3.1.54	Formate C-acetyltransferase.
gene_15038	517964	-3.24738	1.1.1.156	Glycerol 2-dehydrogenase (NADP+).
gene_12257	462551	-3.19334	1.1.1.40	Malate dehydrogenase (oxaloacetate decarboxylating) (NADP+).
gene_8118	449463	-3.0754	1.6.99.1	NADPH dehydrogenase.
gene_2281	445428	-3.05088	1.1.1.195	Cinnamyl-alcohol dehydrogenase.
gene_11805	193710	-2.95296	2.3.1.54	Formate C-acetyltransferase.
gene_10495	530601	-2.94672	2.3.1.54	Formate C-acetyltransferase.
gene_4224	431998	-2.69994	3.4.21.48	Cerevisin.
gene_9283	461743	-2.56006	3.4.21.-	Serine endopeptidases.
gene_10681	627119	-2.49074	2.3.1.54	Formate C-acetyltransferase.
gene_18461	438370	-2.43304	6.2.1.-	Acid--thiol ligases.
gene_14121	605845	-2.39762	3.4.21.48	Cerevisin.
gene_7830	456557	-2.32037	4.1.2.5	Threonine aldolase.
gene_18059	473176	-2.11213	1.1.1.21	Aldehyde reductase.
gene_11804	193705	-2.07196	2.3.1.54	Formate C-acetyltransferase.
gene_12630	465168	-2.04882	2.4.2.28	5'-methylthioadenosine phosphorylase.
gene_6264	623220	-2.04343	3.2.1.21	Beta-glucosidase.

## Sheet: Caeco_PositivelyRegulated_A
geneId	log2FoldChange	padj		Total
gene_4860	3.76671	5.52595e-60		1019
gene_5389	4.49014	1.34642e-48
gene_1993	3.4361	1.58468e-39
gene_1995	3.90842	8.31724e-35
gene_504	3.81212	2.87921e-31
gene_5774	3.52841	2.75148e-30
gene_8334	2.38302	2.24986e-29
gene_12639	3.16476	3.65241e-28
gene_1994	4.53211	6.12155e-27
gene_13910	4.60225	2.11323e-26
gene_3402	2.37482	2.95008e-26
gene_15967	4.09091	6.33837e-26
gene_2021	2.83681	8.45142e-26
gene_9982	3.17396	4.14401e-25
gene_85	3.93027	1.32887e-24
gene_9394	2.40254	2.53316e-24
gene_1138	2.08494	7.29498e-24
gene_13505	3.64967	8.18175e-24
gene_276	2.86483	1.3211e-23
gene_7622	2.38464	1.3211e-23
gene_8186	3.07496	4.47563e-23
gene_6170	3.39879	5.00113e-23
gene_11071	3.37596	4.04832e-22
gene_10768	4.66214	1.73733e-21
gene_12404	4.62484	8.17517e-21
gene_7624	2.46536	5.0762e-20
gene_684	2.21713	5.37916e-20
gene_127	2.53031	7.27484e-19
gene_361	2.95775	1.18264e-18
gene_135	2.03464	1.80986e-18
gene_7463	2.95249	4.37113e-18
gene_20625	2.4345	1.17806e-17
gene_9557	3.27939	1.73298e-17
gene_7454	2.10056	3.33285e-17
gene_1466	2.34305	7.00072e-17
gene_6548	2.183	1.78992e-16
gene_6750	2.52506	2.87842e-16
gene_1514	2.98827	6.0006e-16
gene_9556	3.67032	1.4723e-15
gene_11494	8.98985	1.53683e-14
gene_9053	2.96638	3.31172e-14
gene_23271	2.42236	4.5648e-14
gene_6297	2.3487	1.53093e-13
gene_12703	3.0542	1.70253e-13
gene_7616	2.11312	2.62758e-13
gene_9062	2.9921	2.74872e-13
gene_6813	2.22242	3.4686e-13
gene_18091	2.02222	3.76271e-13
gene_10336	3.33069	1.02483e-12
gene_4921	2.25517	1.09034e-12
gene_6147	2.75369	1.09034e-12
gene_3171	2.85515	2.35461e-12
gene_7625	3.07893	3.29258e-12
gene_7621	2.60267	4.12775e-12
gene_9560	3.49855	4.65026e-12
gene_7442	3.2299	5.31992e-12
gene_554	2.23407	5.51445e-12
gene_6411	5.96173	7.30298e-12
gene_14541	3.21626	1.04221e-11
gene_7494	2.88185	1.44686e-11
gene_9614	3.33843	1.50273e-11
gene_19585	8.00131	1.52253e-11
gene_9696	3.18219	1.65244e-11
gene_220	2.40137	1.69962e-11
gene_9559	2.61711	1.75297e-11
gene_2020	3.24372	3.27539e-11
gene_3638	3.25756	3.90385e-11
gene_6962	4.50693	4.30153e-11
gene_2461	2.46274	4.82783e-11
gene_2628	2.66248	5.31764e-11
gene_1006	2.77533	5.6274e-11
gene_13238	3.02753	5.98059e-11
gene_1223	2.35372	6.30156e-11
gene_3974	2.03499	1.02855e-10
gene_1568	2.47486	1.17411e-10
gene_6022	3.26967	1.51389e-10
gene_2371	7.7935	2.74066e-10
gene_3422	2.40256	2.76729e-10
gene_9555	2.23927	2.98599e-10
gene_5094	2.58059	3.07022e-10
gene_8138	4.31989	3.76725e-10
gene_9563	2.65638	4.24864e-10
gene_8717	2.86229	4.55723e-10
gene_10140	3.14399	5.52358e-10
gene_1453	3.00793	6.16939e-10
gene_9551	2.79002	7.18418e-10
gene_6085	2.71423	8.36842e-10
gene_6383	2.37204	9.13321e-10
gene_10700	2.52393	9.86507e-10
gene_676	2.27604	1.67821e-09
gene_2903	3.18627	1.78966e-09
gene_5768	2.91971	1.96529e-09
gene_7235	2.10375	2.25515e-09
gene_10187	2.83944	2.4888e-09
gene_17438	4.19772	3.01837e-09
gene_6595	2.71014	3.06956e-09
gene_1446	2.99102	3.13043e-09
gene_10037	2.09804	4.597e-09
gene_8110	3.4297	6.33526e-09
gene_3581	3.35328	6.42278e-09
gene_23790	2.44185	6.6163e-09
gene_5520	3.35386	7.3801e-09
gene_9888	2.20446	8.29724e-09
gene_13325	2.14971	9.47069e-09
gene_27488	2.46429	9.72541e-09
gene_2085	3.92019	9.92844e-09
gene_21363	3.07833	1.02696e-08
gene_8583	3.04188	1.03232e-08
gene_3380	2.42714	1.0333e-08
gene_7198	2.8504	1.14988e-08
gene_11084	2.81057	1.15463e-08
gene_9707	2.3374	1.2674e-08
gene_9694	2.38026	1.27956e-08
gene_14833	2.5663	1.29513e-08
gene_8185	3.16593	1.32531e-08
gene_9759	2.32264	1.32531e-08
gene_1294	3.71745	1.33521e-08
gene_8105	3.03978	1.44626e-08
gene_11238	3.00965	1.67689e-08
gene_10434	2.96625	2.32785e-08
gene_5058	2.92195	2.33974e-08
gene_11250	2.03576	2.68346e-08
gene_10529	2.36732	2.82078e-08
gene_3347	2.66617	3.03371e-08
gene_7184	3.0978	3.12894e-08
gene_3441	2.58768	3.35041e-08
gene_6547	2.46869	3.64839e-08
gene_13980	4.15337	3.81997e-08
gene_4948	3.18371	3.82593e-08
gene_9758	2.64598	3.99566e-08
gene_11585	3.69793	4.21911e-08
gene_10860	2.97671	4.32739e-08
gene_11822	2.68784	4.46241e-08
gene_14328	3.13311	4.46241e-08
gene_9002	2.80024	4.9265e-08
gene_2369	6.81118	5.01262e-08
gene_8584	2.69791	5.60766e-08
gene_2015	2.86067	5.88346e-08
gene_11038	2.00011	6.17712e-08
gene_136	2.81862	6.21709e-08
gene_7911	4.21707	6.9124e-08
gene_2611	2.45778	7.21517e-08
gene_1687	3.95959	7.2271e-08
gene_9552	3.07841	8.88284e-08
gene_9554	2.20611	9.13648e-08
gene_1186	2.71934	9.19023e-08
gene_10172	4.14341	9.70928e-08
gene_2231	2.74314	9.80189e-08
gene_11584	2.6131	1.06225e-07
gene_7311	2.08303	1.11236e-07
gene_2016	3.32405	1.13332e-07
gene_4184	2.89259	1.19735e-07
gene_2698	2.50281	1.27135e-07
gene_9561	2.92634	1.36628e-07
gene_8750	2.43522	1.53014e-07
gene_3697	2.17778	1.58659e-07
gene_11507	2.3872	1.59381e-07
gene_7961	2.39126	1.60153e-07
gene_930	3.13209	1.61405e-07
gene_2979	2.64256	1.64749e-07
gene_16756	2.0788	1.73316e-07
gene_6496	2.18274	1.811e-07
gene_6675	2.30876	1.95999e-07
gene_22	2.62472	1.98809e-07
gene_12554	3.12646	2.13707e-07
gene_5272	2.52653	2.1397e-07
gene_12899	3.07681	2.3207e-07
gene_7955	2.27092	2.60009e-07
gene_3836	2.05515	2.7603e-07
gene_8404	2.72789	2.83806e-07
gene_12019	2.1283	2.8736e-07
gene_2581	2.15173	2.98514e-07
gene_793	3.2592	3.05049e-07
gene_3055	2.15461	3.12424e-07
gene_23526	2.6227	3.36086e-07
gene_13317	3.60214	3.37843e-07
gene_9891	2.10729	3.4704e-07
gene_6796	2.28771	3.58071e-07
gene_1395	2.8654	3.58734e-07
gene_639	2.07316	3.8499e-07
gene_10487	2.18555	4.08546e-07
gene_2685	2.51519	4.55536e-07
gene_5911	2.56107	4.92277e-07
gene_1791	2.41053	4.95464e-07
gene_2105	2.25081	5.07234e-07
gene_11823	2.46016	5.25999e-07
gene_7366	2.11836	5.44198e-07
gene_6607	3.39922	6.38376e-07
gene_1813	3.22988	6.53295e-07
gene_9676	2.25803	6.81859e-07
gene_7336	2.20032	6.8393e-07
gene_9566	2.44379	7.11456e-07
gene_3365	2.18727	7.34611e-07
gene_5356	2.15289	7.39105e-07
gene_11973	2.32388	7.39804e-07
gene_2372	6.1985	7.39804e-07
gene_6	2.14522	7.66896e-07
gene_8899	2.61773	7.72822e-07
gene_10179	4.40791	7.83581e-07
gene_6596	2.61212	7.84519e-07
gene_5207	2.31533	7.88876e-07
gene_8197	2.49374	8.04427e-07
gene_11929	2.2724	8.13103e-07
gene_11407	2.58785	8.16434e-07
gene_20539	2.50048	9.04915e-07
gene_8083	2.36181	9.05011e-07
gene_6235	2.33137	9.46073e-07
gene_9378	2.95482	9.49475e-07
gene_11102	3.02982	9.52352e-07
gene_11824	2.02248	9.71053e-07
gene_1507	3.17559	9.77061e-07
gene_6455	2.46178	9.91074e-07
gene_14590	2.03092	1.03508e-06
gene_14063	2.40886	1.04116e-06
gene_12190	2.74522	1.04389e-06
gene_11587	2.35917	1.13394e-06
gene_3097	2.91036	1.19209e-06
gene_2084	7.5167	1.47474e-06
gene_4388	3.59805	1.61193e-06
gene_1491	2.01451	1.62873e-06
gene_5842	2.91696	1.71093e-06
gene_37	3.09544	1.73512e-06
gene_2330	2.0511	1.74041e-06
gene_5365	2.57967	1.75687e-06
gene_12909	3.05682	1.85626e-06
gene_6412	3.1741	1.92617e-06
gene_17423	3.5122	1.98369e-06
gene_6534	2.4548	1.98369e-06
gene_49	2.38869	2.08123e-06
gene_6465	2.17257	2.10171e-06
gene_9118	2.50191	2.12042e-06
gene_7865	2.87549	2.1278e-06
gene_695	2.53628	2.1467e-06
gene_7136	3.82147	2.17875e-06
gene_19584	5.06039	2.30448e-06
gene_11882	2.44888	2.33176e-06
gene_9737	2.24997	2.41736e-06
gene_7349	2.60748	2.43189e-06
gene_12286	2.40599	2.55763e-06
gene_17634	2.54746	2.55763e-06
gene_4286	2.20186	2.65547e-06
gene_8203	2.95222	2.69494e-06
gene_15876	3.49412	2.80119e-06
gene_11566	2.55715	2.85054e-06
gene_103	2.57769	2.94896e-06
gene_5656	3.03703	3.10143e-06
gene_10587	3.30358	3.15685e-06
gene_7067	2.36853	3.16847e-06
gene_6781	2.05295	3.22131e-06
gene_9432	2.24676	3.53845e-06
gene_658	2.37062	3.73592e-06
gene_8697	2.63174	3.75905e-06
gene_6270	3.05634	3.79751e-06
gene_780	3.25679	3.81702e-06
gene_4762	2.91773	3.82293e-06
gene_2310	2.38575	4.00316e-06
gene_1310	2.70822	4.0661e-06
gene_6121	2.12562	4.0661e-06
gene_765	2.19682	4.0661e-06
gene_20554	6.02686	4.30807e-06
gene_3622	2.53143	4.31361e-06
gene_4691	2.28848	4.47721e-06
gene_14558	3.22006	4.55099e-06
gene_2262	2.51436	4.57197e-06
gene_9820	3.31641	4.60601e-06
gene_74	2.39268	4.75545e-06
gene_2603	2.08912	5.1709e-06
gene_3054	2.20019	5.18065e-06
gene_11076	3.49979	5.20427e-06
gene_1656	2.96412	5.2481e-06
gene_2065	3.01116	5.31397e-06
gene_6616	3.38382	5.3891e-06
gene_230	2.17544	5.48665e-06
gene_2892	3.17966	5.55238e-06
gene_9987	3.81558	6.06513e-06
gene_12084	3.03105	6.3853e-06
gene_5980	2.84273	6.50703e-06
gene_7749	2.97789	6.9076e-06
gene_17070	2.65647	6.93083e-06
gene_9598	2.92147	6.93684e-06
gene_3552	2.34144	7.21842e-06
gene_4895	2.49617	7.41616e-06
gene_5619	3.22772	7.56012e-06
gene_8946	6.12982	7.66196e-06
gene_3207	2.72887	7.94108e-06
gene_9565	2.29651	8.04856e-06
gene_32	2.08939	8.0663e-06
gene_8735	2.03237	8.10292e-06
gene_380	2.11758	8.28227e-06
gene_4021	2.20519	8.43522e-06
gene_6742	2.06048	8.92928e-06
gene_1996	2.23425	9.03174e-06
gene_5739	2.51255	9.07508e-06
gene_1511	2.47619	9.18672e-06
gene_10392	2.1042	9.25001e-06
gene_9771	6.02567	9.9733e-06
gene_9922	2.4172	1.00125e-05
gene_8022	2.19167	1.01374e-05
gene_1411	2.30108	1.01549e-05
gene_5245	3.42435	1.04463e-05
gene_11925	2.08215	1.09045e-05
gene_7986	2.93156	1.12387e-05
gene_9661	3.32362	1.13421e-05
gene_5618	2.1597	1.14319e-05
gene_6610	2.83378	1.18392e-05
gene_10460	2.33023	1.18723e-05
gene_9302	3.78745	1.19106e-05
gene_9910	2.12047	1.21139e-05
gene_6613	2.82775	1.21158e-05
gene_1992	3.41182	1.22096e-05
gene_24483	2.13413	1.22529e-05
gene_3556	2.94428	1.36101e-05
gene_1359	3.01255	1.37052e-05
gene_7446	2.20979	1.39587e-05
gene_1614	2.19114	1.53696e-05
gene_7391	3.08882	1.53696e-05
gene_9932	2.28478	1.5434e-05
gene_4820	2.97194	1.5457e-05
gene_6277	3.10304	1.56672e-05
gene_8622	3.08158	1.5967e-05
gene_2017	3.10158	1.65079e-05
gene_5342	2.69959	1.71698e-05
gene_357	2.32007	1.72286e-05
gene_795	2.15126	1.75644e-05
gene_7418	2.30787	1.78827e-05
gene_8887	2.00844	1.79243e-05
gene_11810	4.5498	1.84768e-05
gene_3604	2.42071	1.90753e-05
gene_5265	2.05127	1.91136e-05
gene_11413	2.05327	1.96601e-05
gene_7910	2.07547	2.04774e-05
gene_8102	2.73296	2.06833e-05
gene_17858	2.01914	2.11352e-05
gene_2170	2.17784	2.20761e-05
gene_2692	2.12386	2.31155e-05
gene_8275	2.2847	2.35062e-05
gene_10580	2.52295	2.37006e-05
gene_5515	2.45099	2.42919e-05
gene_15237	3.14185	2.4753e-05
gene_2236	2.94245	2.47677e-05
gene_8302	3.11269	2.69174e-05
gene_3151	2.55787	2.7906e-05
gene_5077	2.49172	2.82593e-05
gene_2290	2.20457	2.96456e-05
gene_1151	2.01624	2.9821e-05
gene_13254	3.32398	2.9821e-05
gene_9951	3.05619	3.09497e-05
gene_11838	5.15336	3.22045e-05
gene_8381	2.07764	3.2747e-05
gene_407	2.07035	3.31638e-05
gene_1501	2.8077	3.44022e-05
gene_3141	2.6484	3.49867e-05
gene_2199	2.3787	3.977e-05
gene_7758	2.89819	4.00133e-05
gene_9296	2.36856	4.04483e-05
gene_8656	2.56478	4.09097e-05
gene_911	2.11139	4.19307e-05
gene_814	2.4669	4.19889e-05
gene_12101	2.19866	4.23536e-05
gene_6320	2.33015	4.39236e-05
gene_1726	2.61994	4.41462e-05
gene_1844	2.11168	4.54163e-05
gene_10143	2.51482	4.55148e-05
gene_4689	2.05248	4.91192e-05
gene_7390	2.61438	5.11748e-05
gene_7373	2.27236	5.22777e-05
gene_9539	2.06972	5.37022e-05
gene_11567	2.74253	5.4752e-05
gene_12280	2.64593	5.4859e-05
gene_1216	2.21835	5.73706e-05
gene_2992	2.86329	5.96277e-05
gene_9916	2.57388	6.04961e-05
gene_3762	2.026	6.08736e-05
gene_8101	2.40844	6.45372e-05
gene_6096	2.77635	6.45732e-05
gene_520	2.16794	6.52352e-05
gene_8061	3.69514	6.56369e-05
gene_5235	3.2832	6.6171e-05
gene_10984	4.01534	6.70019e-05
gene_9001	2.11877	7.06111e-05
gene_7779	3.01554	8.00562e-05
gene_13141	5.11332	8.10381e-05
gene_1161	2.10484	8.15322e-05
gene_2699	2.61801	8.20994e-05
gene_5676	2.63689	8.25345e-05
gene_10096	2.01886	8.44464e-05
gene_4355	2.4008	8.64403e-05
gene_1254	2.40836	8.66478e-05
gene_3927	2.06384	8.7121e-05
gene_8751	4.59922	8.86392e-05
gene_5887	2.29266	8.8848e-05
gene_11586	5.82654	8.99732e-05
gene_2366	5.9247	9.15573e-05
gene_889	2.2407	9.19825e-05
gene_10659	2.72094	9.20847e-05
gene_5403	2.94058	9.24823e-05
gene_6487	2.15039	9.38113e-05
gene_11576	2.12185	9.50691e-05
gene_24954	3.24786	9.51793e-05
gene_11480	4.33973	9.69071e-05
gene_14947	2.25437	9.91486e-05
gene_13883	2.27937	9.96004e-05
gene_7083	2.19733	0.000101288
gene_11573	2.61084	0.000101643
gene_5657	3.03768	0.000101692
gene_9534	2.01166	0.000103997
gene_11958	2.03046	0.000105872
gene_28617	2.83302	0.000105872
gene_9878	2.38966	0.000106142
gene_10663	4.15206	0.000107157
gene_4532	2.17749	0.000111859
gene_4330	3.07641	0.000112668
gene_6278	2.67373	0.000113245
gene_27300	2.84073	0.000114341
gene_991	2.48814	0.000115627
gene_9065	2.48179	0.00011864
gene_7288	2.60271	0.000119567
gene_11778	2.68953	0.000119611
gene_2925	2.61194	0.000123324
gene_23679	5.35283	0.000125645
gene_3185	2.23552	0.00012952
gene_5564	4.06299	0.000130821
gene_1371	2.39445	0.000131313
gene_3206	2.54982	0.000133334
gene_19752	4.03408	0.000136258
gene_86	2.80348	0.000137064
gene_10834	2.93487	0.000142391
gene_11477	3.21769	0.000155653
gene_381	2.16411	0.000157195
gene_8567	2.15231	0.000157195
gene_14808	3.92673	0.000159752
gene_8563	2.07482	0.000161399
gene_3014	2.60132	0.000163941
gene_11105	2.0963	0.000165114
gene_3794	2.4457	0.000165114
gene_8408	2.50521	0.000165349
gene_3761	2.12328	0.00016811
gene_6567	5.15422	0.000175595
gene_27762	4.96455	0.000177247
gene_22012	2.50421	0.000177491
gene_2174	2.47441	0.00017958
gene_11341	2.27708	0.000181434
gene_714	2.08502	0.000181434
gene_3908	5.29469	0.000186855
gene_6058	2.06981	0.000188446
gene_17868	2.94509	0.000188882
gene_7412	2.95785	0.000188882
gene_10506	2.97111	0.000190343
gene_2384	2.41481	0.000191278
gene_16142	2.23373	0.00019233
gene_12782	2.45863	0.000195706
gene_1082	2.32203	0.000195899
gene_945	2.35899	0.000196503
gene_10625	2.32826	0.000197905
gene_13322	2.22563	0.000206873
gene_1877	2.98785	0.000207268
gene_8701	2.14737	0.000207963
gene_14332	2.87637	0.00020919
gene_2867	2.04389	0.000211373
gene_7415	2.29791	0.000214202
gene_9477	2.56031	0.000214589
gene_5292	2.18261	0.000215287
gene_8699	2.97226	0.000218527
gene_1858	2.58945	0.000223009
gene_7555	2.66024	0.000225646
gene_13458	5.24819	0.000225752
gene_6120	2.37648	0.000226401
gene_4124	2.00024	0.000228371
gene_6419	2.12044	0.000228428
gene_5247	4.5038	0.000230321
gene_2968	2.32156	0.000234919
gene_1375	2.42355	0.000239311
gene_4115	2.40452	0.000241519
gene_11390	2.41799	0.000245245
gene_7839	3.79716	0.000252936
gene_12622	2.69256	0.000254849
gene_6012	2.25939	0.000262032
gene_636	2.5854	0.000266401
gene_7117	3.73328	0.0002717
gene_9976	2.63218	0.000272325
gene_12088	3.85683	0.000272387
gene_6161	3.58902	0.000274884
gene_12192	2.57048	0.000278741
gene_10633	2.2284	0.000279842
gene_346	3.02067	0.000288113
gene_12322	3.1444	0.000289467
gene_4359	3.49178	0.000292093
gene_5588	4.54708	0.000295228
gene_5895	2.052	0.000296592
gene_6604	3.99357	0.000297952
gene_4516	3.54783	0.000318045
gene_13227	2.17785	0.000323836
gene_7506	2.93957	0.00032415
gene_2515	2.29149	0.000324204
gene_11120	5.3673	0.0003274
gene_1913	2.50254	0.000328171
gene_17635	2.74413	0.000329383
gene_5240	2.75751	0.000333565
gene_5156	2.72082	0.000340279
gene_12776	2.85887	0.000342393
gene_12023	4.61606	0.000343728
gene_1219	3.50029	0.000345341
gene_14763	4.57987	0.000350975
gene_610	2.29587	0.000358016
gene_9818	2.49463	0.000362948
gene_10366	5.76373	0.000363423
gene_3777	4.69093	0.000368044
gene_4801	2.33344	0.000368044
gene_11479	2.0815	0.00036861
gene_1240	2.10564	0.000371581
gene_6413	2.19837	0.000371581
gene_1269	2.69693	0.000371892
gene_12924	3.16222	0.000373219
gene_2311	2.28586	0.000375191
gene_7681	2.44698	0.000388459
gene_7970	2.83978	0.000389704
gene_13450	5.1323	0.00039447
gene_26790	5.33948	0.000400049
gene_8732	2.46687	0.000407651
gene_7688	2.18736	0.000413261
gene_2956	4.15652	0.000413778
gene_5708	2.06088	0.00041438
gene_9425	2.61394	0.000424377
gene_12852	5.11403	0.000424945
gene_4480	3.04177	0.000424945
gene_4014	2.20197	0.000436325
gene_946	2.87111	0.000437912
gene_7357	2.86855	0.00043961
gene_16480	2.74172	0.000443166
gene_532	2.41148	0.000448956
gene_928	2.48676	0.000450354
gene_11724	2.83894	0.000451254
gene_5938	2.41554	0.000459206
gene_8935	5.20661	0.000462905
gene_2235	4.74028	0.00046291
gene_16102	5.4646	0.000479587
gene_2950	2.0806	0.000480086
gene_8521	2.50795	0.000480979
gene_12747	3.87725	0.000489972
gene_4463	3.21044	0.000492512
gene_427	2.51856	0.000502911
gene_3289	2.37099	0.000506853
gene_16894	2.7328	0.000508852
gene_3882	4.55534	0.00051109
gene_69	3.08105	0.000517075
gene_20944	2.60394	0.00052033
gene_9950	3.35131	0.000522182
gene_5696	2.33507	0.00052277
gene_4690	2.60256	0.000524911
gene_4644	2.8133	0.00053394
gene_6637	3.29058	0.000551663
gene_16893	4.63045	0.000558255
gene_2568	2.3718	0.000575418
gene_6999	2.75741	0.000581404
gene_5516	2.13374	0.000596422
gene_3586	2.71717	0.000613776
gene_11589	2.09813	0.000618242
gene_3773	2.1459	0.000637952
gene_4667	2.09824	0.000640383
gene_128	5.01028	0.000648093
gene_10337	2.85957	0.000668381
gene_634	2.46226	0.000669364
gene_1302	2.37227	0.000682004
gene_5536	2.29264	0.000682004
gene_14325	2.34225	0.00068815
gene_12323	2.09967	0.000694136
gene_5244	2.12873	0.000694136
gene_1849	2.5229	0.000699883
gene_12922	2.62536	0.000721128
gene_263	4.77086	0.000722692
gene_7022	3.6447	0.000723539
gene_1255	2.85118	0.000735982
gene_1822	2.50372	0.000742676
gene_15236	2.59485	0.000748615
gene_5151	2.30757	0.000748615
gene_4548	2.73412	0.000750113
gene_832	2.36222	0.000752707
gene_5362	2.14021	0.000762245
gene_3713	2.47419	0.000768092
gene_9303	2.39151	0.00077765
gene_2803	2.15106	0.00078348
gene_1366	2.78159	0.000799357
gene_5786	2.7651	0.000821295
gene_503	2.53974	0.000839237
gene_3763	2.57662	0.000852909
gene_8668	2.40691	0.00085849
gene_140	3.41494	0.000865702
gene_600	2.10178	0.00087473
gene_24594	2.75065	0.000879368
gene_2110	2.87234	0.000882465
gene_138	2.9901	0.000885131
gene_5500	5.14216	0.000900967
gene_362	2.98492	0.000911357
gene_9909	2.29694	0.00091768
gene_7369	5.3904	0.000921684
gene_24816	2.38853	0.000942021
gene_12609	2.12739	0.000953391
gene_9805	2.37381	0.000965237
gene_2368	5.24718	0.000971533
gene_14381	2.97041	0.000981928
gene_4780	2.17249	0.000985314
gene_15465	2.23838	0.00101313
gene_4379	2.69169	0.00102051
gene_7748	2.68698	0.00102798
gene_15905	2.4333	0.00103821
gene_13579	5.01883	0.00105946
gene_9367	2.16775	0.00106241
gene_11821	4.52016	0.00106973
gene_8840	4.91173	0.00107867
gene_7628	2.50888	0.00108327
gene_10530	4.39387	0.0010899
gene_9013	2.85768	0.00109307
gene_640	2.06312	0.00113125
gene_4055	2.90316	0.00114613
gene_8588	5.00079	0.00114995
gene_3812	2.47492	0.0011729
gene_4886	2.65612	0.00118236
gene_4255	2.13357	0.00119163
gene_7554	3.63824	0.00119456
gene_171	3.9529	0.00126559
gene_3778	2.84454	0.00126559
gene_7583	2.08817	0.00130318
gene_15167	4.94402	0.00135343
gene_23111	4.71335	0.00135583
gene_4347	5.11038	0.00137604
gene_6694	4.85425	0.00138045
gene_4854	3.39083	0.00138996
gene_11420	2.2509	0.00140096
gene_7780	2.61666	0.00140626
gene_682	2.38644	0.00143096
gene_14632	4.41552	0.00143212
gene_9345	2.22149	0.00143522
gene_11481	4.83005	0.00143754
gene_1888	3.3926	0.00145186
gene_10278	2.45439	0.00145221
gene_1365	2.4873	0.00146985
gene_17439	3.3669	0.00147549
gene_12100	3.00761	0.00148993
gene_11723	2.98864	0.00149016
gene_4568	3.25686	0.00151183
gene_9893	2.06009	0.00151183
gene_3948	2.44605	0.00151599
gene_4452	2.18941	0.00152654
gene_2014	2.18638	0.00153344
gene_4241	2.76806	0.00154282
gene_11632	2.54807	0.00154788
gene_9348	2.21716	0.00156721
gene_5022	2.60778	0.00157015
gene_5743	4.07862	0.00157544
gene_11976	3.13269	0.00158529
gene_898	2.35934	0.00161321
gene_3052	2.20096	0.00161743
gene_1815	2.51409	0.00161969
gene_22643	4.54283	0.00164088
gene_5794	2.24229	0.00170213
gene_6709	2.31182	0.0017255
gene_8273	5.06249	0.00172803
gene_18753	2.81157	0.00173114
gene_2325	2.08787	0.00174561
gene_13255	4.63586	0.00176789
gene_3408	4.23415	0.00176986
gene_11965	2.0154	0.00176994
gene_145	2.50102	0.00177683
gene_18698	2.3214	0.00178157
gene_10908	2.48561	0.00178638
gene_4596	3.81123	0.00178638
gene_29036	2.4252	0.00179812
gene_6126	2.65501	0.00184372
gene_2938	2.04459	0.00184798
gene_5374	2.04822	0.00185273
gene_7312	2.16765	0.00186225
gene_5256	3.81282	0.00189271
gene_22288	5.17023	0.00189455
gene_7655	2.09711	0.00190154
gene_11532	3.6558	0.00193941
gene_7905	2.58164	0.0019474
gene_10855	2.2248	0.00195991
gene_313	2.05	0.00197118
gene_5426	3.21013	0.00198176
gene_14043	2.46197	0.00205384
gene_502	2.78012	0.00205384
gene_4344	3.5764	0.00207523
gene_6947	4.17281	0.00207536
gene_8303	2.1778	0.00208335
gene_2367	5.28581	0.00212121
gene_4010	4.45554	0.00216912
gene_12923	3.84338	0.00220923
gene_3114	3.18483	0.0022301
gene_16816	2.95436	0.00224776
gene_10589	2.01458	0.00230332
gene_12107	2.06812	0.00231379
gene_13447	2.50413	0.00231633
gene_1599	2.26485	0.00232773
gene_10242	3.86055	0.00236994
gene_6606	4.40474	0.00237241
gene_7574	2.19805	0.00241472
gene_10730	3.79111	0.00243545
gene_6266	2.94588	0.00243545
gene_10353	2.70139	0.00245327
gene_7796	4.94474	0.00247902
gene_12089	2.50069	0.00248345
gene_1406	2.96811	0.00251112
gene_1498	4.08779	0.00252061
gene_2423	2.23923	0.00252061
gene_2504	2.08647	0.00257343
gene_2751	3.67619	0.00261498
gene_7416	4.40361	0.00261732
gene_6674	4.87739	0.00264659
gene_8912	3.32204	0.00270938
gene_8411	2.24018	0.00274747
gene_7822	2.22741	0.00276041
gene_10280	4.46951	0.00278617
gene_17925	4.32302	0.00286021
gene_94	4.34534	0.00288456
gene_8612	2.24976	0.00293354
gene_18842	3.57216	0.00299882
gene_9147	4.58089	0.00299981
gene_5246	3.36782	0.00303743
gene_446	2.68591	0.00306773
gene_9892	2.78904	0.00313588
gene_2117	4.42406	0.00315782
gene_11090	4.09458	0.00324349
gene_13270	2.13332	0.00326591
gene_141	3.44932	0.00327
gene_4299	3.01087	0.0032949
gene_8225	2.85926	0.0032949
gene_1098	2.38771	0.00329676
gene_9700	4.99839	0.00340227
gene_4922	2.18094	0.00340435
gene_4413	2.38078	0.003445
gene_2750	2.09283	0.00345009
gene_20779	4.77903	0.00347602
gene_3760	2.0007	0.00350792
gene_3117	2.00729	0.00354058
gene_7264	2.02068	0.00354659
gene_1465	2.11623	0.00362803
gene_13207	4.21256	0.0036661
gene_8247	3.37905	0.00370023
gene_6180	3.62122	0.00372162
gene_7760	4.27397	0.00375357
gene_8312	2.66547	0.00378967
gene_13454	2.53786	0.00382874
gene_10045	2.65147	0.00400407
gene_8419	2.3015	0.00411622
gene_139	2.36496	0.00423966
gene_9940	2.03878	0.00427053
gene_18124	2.41101	0.00430684
gene_26131	2.00479	0.00437577
gene_3367	2.05452	0.00447514
gene_12565	3.12671	0.00456531
gene_16926	2.27595	0.00461589
gene_8752	2.85668	0.00463346
gene_27299	4.74951	0.00467237
gene_3228	2.21136	0.00470959
gene_6145	2.12237	0.00475589
gene_12876	4.87672	0.00475958
gene_8213	2.3089	0.0048337
gene_1513	2.75402	0.00490181
gene_25989	2.46274	0.00494279
gene_8439	2.33549	0.00505118
gene_1637	2.50875	0.00508734
gene_16925	2.46709	0.00510845
gene_1369	2.67404	0.0052111
gene_11157	3.95729	0.00541157
gene_6941	4.22817	0.00550456
gene_10939	2.61545	0.00569137
gene_10876	2.3026	0.00569534
gene_7010	2.30877	0.00570076
gene_8100	3.00231	0.00572838
gene_314	2.08633	0.00575141
gene_1018	2.98052	0.00575351
gene_6040	4.40301	0.00576279
gene_7993	2.24746	0.0058356
gene_11122	4.47937	0.00598081
gene_9445	2.12156	0.00600116
gene_1124	2.14024	0.00600524
gene_2153	4.623	0.00602992
gene_2510	2.04215	0.0061336
gene_3698	2.0823	0.00613651
gene_4133	2.5995	0.00617013
gene_2151	5.06691	0.00617528
gene_13769	2.18491	0.0062247
gene_7557	2.78077	0.0062247
gene_6389	2.76635	0.00623363
gene_837	2.07021	0.00623782
gene_16896	2.7447	0.00624991
gene_10450	2.18966	0.00627511
gene_18902	2.1994	0.00629333
gene_11984	4.51049	0.00641135
gene_4758	3.09739	0.00648199
gene_9772	4.92996	0.00654427
gene_4331	4.40698	0.0066284
gene_5769	4.26031	0.00667518
gene_8777	2.97274	0.00668047
gene_2717	2.46193	0.00672253
gene_20592	2.33054	0.00676125
gene_12838	2.78663	0.00676346
gene_10178	3.61188	0.00682966
gene_4072	2.16743	0.00691891
gene_8204	4.16381	0.00705278
gene_8545	4.66607	0.00709257
gene_5263	4.40836	0.00724958
gene_9923	3.00589	0.00741576
gene_8304	2.01188	0.00741857
gene_10658	3.27732	0.00746328
gene_3044	2.42846	0.00756638
gene_1270	2.10289	0.00763102
gene_4134	3.24454	0.00765174
gene_10369	2.79206	0.00780016
gene_1271	2.41342	0.00797126
gene_10277	4.05566	0.0083163
gene_1693	2.61215	0.00836811
gene_5672	4.20736	0.00839959
gene_12721	3.17866	0.00848984
gene_8156	2.32289	0.0088192
gene_16	2.20813	0.00888883
gene_6608	2.87735	0.00890802
gene_7882	2.49881	0.00891825
gene_11931	2.54573	0.00896776
gene_11970	3.10827	0.00907436
gene_2991	3.01661	0.00907801
gene_109	2.23359	0.00910811
gene_11565	4.5658	0.00936214
gene_19360	3.00317	0.00941895
gene_11603	2.07892	0.00957082
gene_3776	3.44294	0.00959488
gene_13212	2.74258	0.00993104
gene_10125	2.44042	0.0099726
gene_2234	3.25246	0.0100081
gene_4253	2.0444	0.010107
gene_2690	2.79276	0.0102058
gene_1561	2.58823	0.0103468
gene_6303	2.19351	0.0103495
gene_6070	2.42706	0.010578
gene_5675	2.14377	0.0106764
gene_3728	2.03739	0.0108954
gene_2161	2.54737	0.0109188
gene_10243	2.55636	0.0109726
gene_779	4.35585	0.0110684
gene_8528	2.11876	0.0113015
gene_6901	2.03459	0.0113815
gene_7360	2.20097	0.0115799
gene_927	2.47588	0.0116102
gene_9318	2.88873	0.0116282
gene_14514	2.28302	0.011681
gene_1843	3.6401	0.0117638
gene_19164	2.20417	0.0119418
gene_7971	2.78413	0.0120297
gene_2127	2.53743	0.0121025
gene_815	2.29845	0.0121251
gene_9846	3.90105	0.0122778
gene_21879	3.77197	0.0124284
gene_4001	2.25541	0.0125778
gene_26181	2.41136	0.0125871
gene_9430	2.27433	0.0126432
gene_2462	3.92291	0.0126721
gene_2980	3.00573	0.0126747
gene_1180	3.31909	0.0129307
gene_10583	2.0342	0.0132153
gene_6702	2.0444	0.0132153
gene_329	2.256	0.0132891
gene_7875	2.74747	0.0135728
gene_6680	3.2676	0.0138337
gene_2024	2.11906	0.0141429
gene_6151	2.06187	0.0141777
gene_6932	4.61534	0.0142276
gene_17822	4.005	0.0145208
gene_3803	2.85256	0.0146871
gene_10944	4.19042	0.0147573
gene_7093	2.46874	0.0148164
gene_4277	4.01746	0.0148167
gene_8673	2.22173	0.0148801
gene_9584	3.51664	0.0148801
gene_6319	2.21046	0.0149005
gene_7799	3.08328	0.0149005
gene_7154	3.21271	0.0150049
gene_2552	2.22905	0.0150469
gene_11901	2.71104	0.0151216
gene_8414	4.00651	0.0153744
gene_2870	3.14192	0.0156177
gene_7493	3.82618	0.0162345
gene_10232	2.97044	0.0163612
gene_6333	3.97348	0.0166952
gene_6027	2.43395	0.0167211
gene_8911	2.55351	0.0167404
gene_8097	2.02779	0.0167618
gene_13768	2.00848	0.0168258
gene_10219	2.48317	0.0171285
gene_5341	2.74699	0.0171523
gene_1754	3.10556	0.0174562
gene_4467	2.74592	0.0174758
gene_6273	2.03467	0.0175814
gene_18517	4.27309	0.0177524
gene_6988	2.08831	0.0178149
gene_800	2.04685	0.0180505
gene_3472	3.8947	0.0181479
gene_2248	2.87788	0.0183444
gene_5214	4.13115	0.0183444
gene_8214	2.59933	0.0183444
gene_26703	2.19216	0.018875
gene_4621	3.51021	0.0197029
gene_11382	2.54713	0.0202032
gene_5433	3.90123	0.0202463
gene_5660	2.42549	0.0205443
gene_13670	2.75018	0.0207906
gene_7011	4.16612	0.0208128
gene_8098	3.14822	0.0208548
gene_9504	2.14599	0.0213247
gene_14371	2.4018	0.0217381
gene_3891	2.95588	0.0223942
gene_9457	4.16853	0.0224808
gene_4053	2.32383	0.0225947
gene_11236	2.66211	0.0226488
gene_8182	2.5314	0.0228259
gene_9137	3.42981	0.0228595
gene_8370	2.75693	0.0228783
gene_9984	2.03501	0.0229265
gene_5781	2.53966	0.0232072
gene_25806	2.45244	0.0232496
gene_9906	2.65401	0.0233457
gene_7384	2.4514	0.0234537
gene_2718	2.77061	0.0240123
gene_5432	2.61754	0.0240357
gene_1708	2.09212	0.0240404
gene_10254	4.29657	0.024377
gene_14595	2.66352	0.0244757
gene_14718	2.00923	0.0247789
gene_8610	4.21586	0.0247981
gene_16295	2.14654	0.0248548
gene_7045	3.02137	0.0249921
gene_10983	2.18314	0.0253698
gene_7831	2.09467	0.0254569
gene_16895	3.19388	0.025564
gene_10386	2.27553	0.0256701
gene_1627	2.15983	0.0257441
gene_8937	4.02885	0.0257642
gene_309	2.99262	0.0259241
gene_14675	4.05423	0.02614
gene_6433	4.04748	0.026197
gene_8236	2.06613	0.026204
gene_431	3.03239	0.0264873
gene_12574	4.21465	0.0265424
gene_4292	2.0673	0.0265424
gene_14911	2.76572	0.0265797
gene_19255	3.32445	0.0268845
gene_6540	3.76914	0.0269978
gene_4068	2.15095	0.0271264
gene_9588	2.72478	0.0271431
gene_1388	2.75593	0.0275952
gene_9755	2.11296	0.0279199
gene_19806	2.13202	0.0282725
gene_24090	3.30878	0.0283104
gene_18799	3.8232	0.0288439
gene_11412	3.27964	0.0289331
gene_3708	3.06027	0.0292254
gene_1019	2.40892	0.0292604
gene_5553	2.13894	0.0295306
gene_21485	2.42932	0.0300402
gene_9776	2.32729	0.0304883
gene_7103	2.4297	0.0308695
gene_8063	2.10791	0.0309417
gene_17631	2.77856	0.0310631
gene_5707	2.22594	0.0312674
gene_24517	2.6886	0.0312785
gene_12561	3.99842	0.0316692
gene_11030	2.16457	0.0317527
gene_15964	2.12595	0.03184
gene_2481	2.40937	0.0318799
gene_17924	2.73859	0.0320366
gene_12289	2.04074	0.0324534
gene_5474	3.62691	0.0325194
gene_18468	4.42292	0.0329057
gene_3096	4.10416	0.0329715
gene_8992	2.243	0.0333304
gene_11432	2.02072	0.0337516
gene_2037	3.6496	0.0347009
gene_1832	2.94583	0.0353894
gene_1842	3.96103	0.0355003
gene_8755	2.87082	0.0356145
gene_9129	3.70607	0.035698
gene_3156	2.51213	0.0357355
gene_8781	2.22322	0.0357355
gene_10031	2.17703	0.0360163
gene_5991	2.12312	0.0369909
gene_5620	2.14463	0.0376536
gene_10339	3.01085	0.0378218
gene_9347	2.26547	0.0383532
gene_8765	2.36003	0.03865
gene_6949	2.89737	0.0386582
gene_2879	2.5203	0.0388702
gene_1636	3.1173	0.0389649
gene_11215	3.55121	0.0390282
gene_9586	3.94124	0.0392425
gene_12805	3.61685	0.0400972
gene_1004	2.47849	0.0410724
gene_2143	2.958	0.0414007
gene_7759	3.0807	0.0414007
gene_14637	2.43031	0.0422976
gene_13606	3.23938	0.0437905
gene_649	3.67409	0.0441195
gene_8377	2.53588	0.0442356
gene_5183	2.87848	0.0445775
gene_3838	2.83063	0.0449183
gene_10520	2.78472	0.0463078
gene_9301	4.30688	0.0465226
gene_6572	3.32229	0.046925
gene_457	2.53057	0.0471002
gene_15747	2.38572	0.0473612
gene_20945	3.42056	0.0473612
gene_10306	3.32818	0.0473966
gene_9115	2.55104	0.0476995
gene_18200	3.43938	0.0477111
gene_4009	2.88377	0.0482457
gene_25479	4.34287	0.0486097
gene_13678	3.83257	0.048877
gene_690	3.72852	0.0495323
gene_13182	3.9614	0.0497595
gene_7733	2.62444	0.0498051
gene_15703	2.95722	0.0499059

[truncated: 38 more sheets: Caeco_PosReg_CAZyme_A, Caeco_PosReg_GO_A, Caeco_PosReg_KEGG_A, Caeco_NegativelyRegulated_A, Caeco_NegReg_CAZyme_A, Caeco_NegReg_GO_A, Caeco_NegReg_KEGG_A, Caeco_PositivelyRegulated_F, Caeco_PosReg_CAZyme_F, Caeco_PosReg_GO_F, Caeco_PosReg_KEGG_F, Caeco_NegativelyRegulated_F, Caeco_NegReg_CAZyme_F, Caeco_NegReg_GO_F, Caeco_NegReg_KEGG_F, Caeco_PositivelyRegulated_G, Caeco_PosReg_CAZyme_G, Caeco_PosReg_GO_G, Caeco_PosReg_KEGG_G, Caeco_NegativelyRegulated_G …]
